# Supplementary material for: Defective Endothelial Glutaminolysis Contributes to Impaired Angiogenesis and Poor Ischemic Tissue Repair in Diabetes
Source: Research (Wash D C). 2025 May 22;8:0706. doi: 10.34133/research.0706 (PMC12095913; doi:10.34133/research.0706)
Supplement: Supplementary 1 — Figs. S1 to S6 Tables S1 to S2 [file research.0706.f1.zip]

Archive with 8 entries (8 files):
- SF-1.tiff
- SF-2.tiff
- SF-3.tiff
- SF-4.tiff
- SF-5.tiff
- SF-6.tiff
- Supplementary Table 1.docx
- Supplementary Table 2.docx
